# Supplementary material for: Increase in Incidence Rates and Risk Factors for Multidrug Resistant Bacteria in Septic Children: A Nationwide Spanish Cohort Study (2013–2019)
Source: Antibiotics (Basel). 2023 Nov 14;12(11):1626. doi: 10.3390/antibiotics12111626 (PMC10669462; doi:10.3390/antibiotics12111626)
Supplement: Supplementary file 1 [file antibiotics-12-01626-s001.zip]

Archive with 1 entries (1 files):
- Table S1 Multivariate Analysis Risk Factors for Mortality overall vs MDR-sepsis.pdf
